# Supplementary material for: A Five-Electrode Contactless Conductivity Detector Based on a Sandwiched Microfluidic Chip for Miniaturized Ion Chromatography
Source: Sensors (Basel). 2025 Dec 23;26(1):89. doi: 10.3390/s26010089 (PMC12788068; doi:10.3390/s26010089)
Supplement: Supplementary file 1 [file sensors-26-00089-s001.zip]

Archive with 1 entries (1 files):
- sensors-3991519-supplementary.pdf
